# Supplementary material for: Population Genetics of Oncomelania hupensis Snails from New-Emerging Snail Habitats in a Currently Schistosoma japonicum Non-Endemic Area
Source: Trop Med Infect Dis. 2023 Jan 5;8(1):42. doi: 10.3390/tropicalmed8010042 (PMC9861412; doi:10.3390/tropicalmed8010042)
Supplement: Supplementary file 1 [file tropicalmed-08-00042-s001.zip]

Archive with 1 entries (1 files):
- tropicalmed-2095563-supplementary.pdf
